# Supplementary material for: Novel Minimal Absent Words Detected in Influenza A Virus
Source: Viruses. 2025 Apr 30;17(5):659. doi: 10.3390/v17050659 (PMC12116108; doi:10.3390/v17050659)
Supplement: Supplementary file 1 [file viruses-17-00659-s001.zip]

Archive with 3 entries (3 files):
- Figure S1.jpg
- TableS1(5).xlsx
- TextS1.pdf
