# Supplementary material for: Novel Minimal Absent Words Detected in Influenza A Virus
Source: Viruses. 2025 Apr 30;17(5):659. doi: 10.3390/v17050659 (PMC12116108; doi:10.3390/v17050659)
Supplement: Supplementary file 1 [file viruses-17-00659-s001.zip › TableS1(5).xlsx]

## Sheet: H1N1_HA
ID	Name
CY008148	A/New York/307/2001
CY009292	A/Hong Kong/117/1977
CY009332	A/Fort Warren/1/1950
CY009596	A/Cameron/1946
CY019963	A/Arizona/14/1978
CY020285	A/AA/Marton/1943
CY020293	A/Brazil/11/1978
CY021709	A/AA/Huston/1945
CY021757	A/South Australia/51/2005
CY021909	A/USSR/46/1979
CY028123	A/Ohio/UR06-0353/2007
CY030232	A/Brisbane/59/2007
CY043425	A/Hokkaido/07H007/2007
CY043553	A/Tottori/08T010/2008
CY045756	A/United Kingdom/1/1933
CY054630	A/Russia/4/2009
CY062540	A/Mexico city/CIA9/2009
CY069619	A/Singapore/276/2009
CY074371	A/California/VRDL256/2009
CY077889	A/Liverpool/1951
CY089447	A/Thailand/CU-H2548/2010
CY125028	A/Victoria/36/1988
CY125060	A/Shanghai/8/1996
CY146769	A/Bellamy/JY2/1942
CY146785	A/Malaysia/JY2/1954
CY147366	A/Weiss/JY2/1943
CY147398	A/Melbourne/JY2/1935
GQ359758	A/Zhejiang/DTID-ZJU01/2009
GQ402203	A/Canada-MB/RV1982/2009
GU183815	A/Thailand/CU-H223/2009
HQ166044	A/Netherlands/26/2007
HQ291872.1	A/Taiwan/5524/2005
JF758482	A/South Dakota/03/2008
JF816565	A/Taiwan/1/1986
KJ690471	A/Uganda/MUWRP-094/2009
KJ690534	A/Uganda/MUWRP-240/2011
KM654830	A/Connecticut/Flu182/2011
KX136018	A/California/04-264-MA/2009
KY925038	A/Santa Cruz do Sul/LACENRS-1761/2013
MK495325	A/Moscow/3/2019
MK615271	A/USA/VFFSP_UNITHER_00011/2014
MK715818	A/California/29/2019
MN160808	A/California/133/2019
MN560978	A/Thailand/B24069/2017
MW855393	A/Human/New York City/PV08012/2020
MZ310489	A/Puerto Rico/8/1934
OP210783	A/Utah/27/2022
U02085	A/Fort Monmouth/1/1947
AB620175	A/swine/Saraburi/NIAH116625-11/2009
CY089867	A/swine/Guangdong/34/2006
CY098476	A/swine/North Carolina/47834/2000
CY098500	A/swine/Italy/1369-7/1994
CY116143	A/swine/England/383/2005
JN043430	A/swine/Korea/VDS3/2009
JN162061	A/swine/Minnesota/A01049462/2011
JQ922326	A/swine/Oklahoma/A01134908/2011
KC859230	A/swine/Thailand/CB001/2009
KM368313	A/swine/Shandong/01/2009
LC431156	A/swine/Shimane/1/1978
MG836771	A/swine/Mexico/84703178820/2014
MG870367	A/swine/Texas/A01785406/2018
MH013203	A/swine/Jalisco/JalDMZC05/2015
MH061647	A/swine/Mexico/8935602/2012
MH559979	A/swine/Brazil/052_15/2015
MK364827	A/swine/Bakum/3543/1998
MK365210	A/swine/Balve/5603/2006
MK366191	A/swine/Rahden/12686/2010
MK367295	A/swine/Goch/21216/2015
MK828093	A/swine/Iowa/A02431617/2019
MN055392	A/swine/O'Higgins/VN1401-3768/2013
MN416642	A/swine/Shandong/1203/2016
MT666413	A/swine/Denmark/2018_3368_2_1p1/2018
MW729007	A/swine/Illinois/A02525179/2021
MZ005293	A/swine/Maule/VN1401-4771/2019
MZ373100	A/swine/Spain/21290/2019
MZ542323	A/swine/Italy/20-98963_3/2020
CY091592	A/duck/Shimane/188/1999
CY004539	A/blue-winged teal/Alberta/141/1992
CY039747	A/northernpintail/InteriorAlaska/1/2007
CY045391	A/pintail/Alberta/21/2006
CY077677	A/duck/Victoria/23/1981
CY094927	A/duck/Victoria/2b/1980
CY136745	A/ruddyturnstone/NewJersey/147/1990
CY137474	A/mallard/Alberta/151/2002
CY137602	A/mallard/Alberta/88/2004
CY137610	A/pintail/Alberta/69/2005
CY146101	A/ruddy turnstone/New Jersey/AI09-626/2009
CY179203	A/mallard/Wisconsin/2315/1984
KR862421	A/mallard/Netherlands/16/2009
EU743143	A/turkey/MO/21939/1987
GU050679	A/mallard/Maryland/178/2002
HE802060	A/duck/Alberta/35/1976
HM193551	A/mallard/Alaska/44430-088/2008
HQ259224	A/mallard/Bavaria/185-8/2008
HQ897965	A/mallard/Korea/KNUYP09/2009
JX566076	A/mallard/Sweden/104803/2009
KF424146	A/mallard/Tennessee/11464/1985
KJ889423	A/duck/Bavaria/2/1977
KR862417	A/Eurasian wigeon/Netherlands/2/2007
KX101195	A/yellow-billedpintail/Chile/1/2012
KX978074	A/mallard duck/Netherlands/7/2012
MW186804	A/duck/Moscow/5744/2019
MW404434	A/White-frontedgoose(Anseralbifrons)/SouthKorea/KNU2019-37/2019
MW547653	A/aquatic bird/Jeonju/336/2008
CY018613	B/Johannesburg/05/1999
CY019627	B/Czechoslovakia/69/1990
KP976411.1	B/Jiangsu/01/2015
KX058884.1	B/Brisbane/60/2008
MG869084.1	B/Bethesda/NIH001/2007

## Sheet: H5N1_HA
ID	Name
AB598119	A/Cambodia/408008/2005
CY111598	A/Thailand/1(KAN-1)/2004
CY116646	A/Indonesia/5/2005
DQ371930	A/Guangxi/1/2005
EF587277	A/Beijing/01/2003
HM006759	A/Vietnam/1203/2004
HM114449	A/Vietnam/UT3028/2003
HM114529	A/Vietnam/UT30408III/2005
HM172104	A/Anhui/1/2005
GU052097.1	A/Hong Kong/483/1997
AB212280	A/duck/Yokohama/aq10/2003
AB259712	A/duck/Hokkaido/Vac-1/04
AB576202	A/pigeon/Thailand/VSMU-7-NPT/2004
AY950236	A/swan/Guangxi/307/2004
CY017051	A/quail/Vietnam/15/2005
CY028958	A/pheasant/Shantou/3535/2003
CY028960	A/chukar/Shantou/4690/2003
CY028978	A/chicken/Yunnan/1083/2003
CY094847	A/quail/Vietnam/7B/2004
DQ407519	A/turkey/Turkey/1/2005
DQ997122	A/chicken/Hubei/wj/1997
DQ997163	A/duck/Hubei/wp/2003
DQ997268	A/chicken/Jilin/ha/2003
DQ997405	A/goose/Fujian/bb/2003
EF041479	A/duck/South Africa/811/2004
EU329177	A/wild duck/Hunan/021/2005
EU430496	A/domestic green-winged teal/Hunan/67/2005
EU748903	A/falcon/Saudi Arabia/D1795/2005
EU874899	A/chicken/Guangdong/1/2005
EU930948	A/chicken/Vietnam/209/2005
GQ122386	A/quail/Yogjakarta/UT1023/2004
GQ122394	A/chicken/Sulawesi Selatan/UT2094/2005
GU186700	A/whooper swan/Mongolia/244/2005
GU186708	A/chicken/Yamaguchi/7/2004
GU186716	A/chicken/Lang Son/200/2005
HM172089	A/goose/Guangdong/72/2004
HM172116	A/duck/Guangdong/23/2004
HM172455	A/chicken/Jiangxi/25/2004
HM627945	A/openbill stork/Thailand/VSMU-12-BKK/2003
HQ025949	A/Silver Pheasant/Thailand/VSMU-1-CBI/2005
HQ664946	A/chicken/Cambodia/022LC2b/2005
JF732739	A/ostrich/Suzhou/097/2003
JX013485	A/parrot/Guangdong/C99/2005
JX094831	A/turtle dove/Guangdong/300/2005

## Sheet: PrMAW1
ID	Name
NC_026431.1	A/California/07/2009(H1N1)
NC_026427.1	A/Shanghai/02/2013(H7N9)
MH169354.1	A/waterfowl/Korea/S017/2016(H7N7)
MG770147.1	A/aquatic bird/South Korea/sw002/2016(H1N1)
MG770179.1	A/aquatic bird/South Korea/sw005/2016(H1N1)
MG386183.1	A/aquatic bird/South Korea/sw006/2016(H3N3)
KX703022.1	A/waterfowl/Korea/S353/2016(H11N9)
MF973228.1	A/chicken/Zimbabwe/AI4935/2017(H5N8)
KJ907498.1	A/baikal teal/Xianghai/XH-28C/2012(H3N1)
KJ907506.1	A/baikal teal/Shanghai/SH-89/2013(H3N2)
KJ907514.1	A/baikal teal/Shanghai/SH-101/2013(H3N2)
KJ907522.1	A/eurasian curlew/Zhuanghe/ZH-47/2013(H3N3)
KJ907530.1	A/eurasian curlew/Zhuanghe/ZH-64/2013(H3N6)
KJ907538.1	A/eurasian curlew/Zhuanghe/ZH-65/2013(H3N6)
KJ907546.1	A/baikal teal/Shanghai/SH-90/2013(H3N8)
KJ907554.1	A/baikal teal/Xianghai/XH-15F/2012(H3N8)
KJ907562.1	A/duck/Yunnan/YN-1/2011(H4N6)
KJ907570.1	A/duck/Yunnan/YN-E2/2011(H4N6)
KJ907610.1	A/chicken/Wuxi/WX-32/2013(H5N1)
KJ907626.1	A/great tit/Panjing/PJ-66/2013(H5N1)
KJ907634.1	A/duck/Jilin/JL-SIV/2013(H5N1)
KJ907658.1	A/common teal/Nanji/NJ-227/2013(H6N1)
KJ907674.1	A/common teal/Nanji/NJ-262/2013(H6N2)
KJ907682.1	A/mallard/Tumuji/TMJ-748/2013(H6N2)
KJ907690.1	A/duck/Jilin/JL-2/2012(H9N2)
KJ907698.1	A/great bustard/InnerMongolia/IM-E2/2012(H9N2)
KJ907706.1	A/chicken/Jilin/JL-C2/2013(H9N2)
KJ907722.1	A/common teal/Nanji/NJ-280/2013(H6N1)
KJ907730.1	A/baikal teal/Shanghai/SH-104/2013(H3N2)
MG572476.1	A/Changsha/34/2017(H7N9)
MG572484.1	A/Changsha/50/2017(H7N9)
MK028597.1	A/mallard/Beijing/21/2011(H4N6)
MF455311.1	A/Guangdong/GZ8H001/2017(H7N9)
MF455319.1	A/Guangdong/GZ8H002/2017(H7N9)
MG572191.1	A/swine/Brazil/103-2/2014(H1N1)
MF987894.1	A/aquatic bird/South Korea/sw001/2015(H7N1)
KP179325.1	A/pekin duck/Mexico/CPA-5009/2007(H6N2)
KR010398.1	A/spot-billed duck/Shanghai/SH12/2014(H4N6)
KR010406.1	A/spot-billed duck/Shanghai/SH148/2014(H4N6)
KR010414.1	A/goose/Inner Mongolia/IM-192/2014(H5N1)
KR010422.1	A/common teal/Nanji/NJ-101/2014(H9N2)
KR010430.1	A/Himantopus himantopus/Hebei/CZ-179/2014(H9N7)
KR010446.1	A/Eurasian curlew/Liaoning/ZH-385/2014(H13N8)
KJ781226.1	A/duck/Guangdong/C45/2010(H6N6)
MF461183.1	A/black-tailed gull/Weihai/115/2016(H13N2)
MF461191.1	A/black-tailed gull/Weihai/17/2016(H13N8)
MG982493.1	A/swine/Ohio/OH-17-25426/2017(H3N2)
KJ907490.1	A/black-necked crane/Zhaotong/ZT-12/2013(H1N2)
KJ907650.1	A/duck/Liaoning/LN/2011(H5N5)
MG460482.1	A/Aktobe/3/2015(H1N1)
MG266067.1	A/blue-winged teal/Wyoming/AH0099021/2016(H7N9)
MF629795.1	A/Trivandrum/MCVR261/2009(H1N1)
MF370249.1	A/Changsha/26/2017(H7N9)
KX078488.2	A/India/DRDE_GWL84/2015(H1N1)
KX078496.1	A/India/DRDE_GWL812/2015(H1N1)
KX078504.1	A/India/DRDE_GWL672/2015(H1N1)
KX078512.2	A/India/DRDE_GWL897/2015(H1N1)
KX078520.1	A/India/DRDE_GWL989/2015(H1N1)
KY785902.1	A/quail/Hong Kong/G1/1997(H9N2)
KY888033.1	A/swine/Kansas/A01378019/2017(H1N1)
KY888041.1	A/swine/Kansas/A01378020/2017(H1N2)
KY818814.1	A/chicken/Tennessee/17-007147-2/2017(H7N9)
KY818838.1	A/chicken/Tennessee/17-008279-4/2017(H7N9)
KX151179.1	A/Pavo cristatus/Jiangxi/JA1/2016(H5N6)
KY575231.1	A/northern pintail/California/AH0011948/2015(H7N7)
KY550742.1	A/northern shoveler/California/AH0007019/2014(H7N3)
KY550750.1	A/northern shoveler/Nevada/AH0009328/2015(H7N8)
KY550766.1	A/ruddy duck/Nevada/AH0006859/2015(H3N8)
KY550782.1	A/northern pintail/Nevada/AH0033473/2015(H3N8)
KY550789.1	A/American wigeon/Arizona/AH0073657/2015(H7N3)
KY550797.1	A/northern shoveler/California/AH0076719/2016(H7N3)
KY550805.1	A/cinnamon teal/California/AH0079011/2016(H7N9)
KY550812.1	A/nothern shoveler/California/AH0079371/2016(H7N9)
KY550820.1	A/northern shoveler/California/AH0079568/2016(H7N7)
KY550836.1	A/northern shoveler/California/AH0076755/2016(H7N9)
KY550852.1	A/American green-winged teal/Colorado/AH0026688/2015(H7N3)
KY550860.1	A/mallard/West Virginia/AH0077733/2016(H7N7)
KY550867.1	A/mallard/New York/AH0081558/2016(H7N7)
KY550875.1	A/mallard/New York/AH0081570/2016(H7N7)
KY550883.1	A/mallard x black duck/Massachusetts/AH0011261/2015(H7N1)
KY550891.1	A/American green-winged teal/Indiana/AH0029607/2015(H7N3)
KY550899.1	A/lesser scaup/Kentucky/AH0012935/2015(H7N8)
KY550907.1	A/American green-winged teal/Mississippi/AH0076465/2016(H7N3)
KY550915.1	A/mallard/Tennessee/AH0039713/2016(H7N1)
KY550923.1	A/mallard/Kentucky/AH0051748/2016(H7N3)
KY550931.1	A/mallard/Kentucky/AH0051787/2016(H7N3)
KY550939.1	A/mallard/Kentucky/AH0051797/2016(H7N3)
KY550962.1	A/northern shoveler/Tennessee/AH0039609/2016(H7N4)
KY550970.1	A/mallard/Kentucky/AH00729344/2016(H7N2)
KY550978.1	A/mallard/Kentucky/AH00729354/2016(H7N3)
KY550986.1	A/mallard/Kentucky/AH0069753/2016(H7N7)
KY550994.1	A/mallard/South Dakota/AH0014958/2015(H3N8)
KY551018.1	A/mallard/North Dakota/AH0050030/2015(H3N8)
KY551034.1	A/mallard/South Dakota/AH0038060/2016(H7N7)
KY551050.1	A/mallard/South Dakota/AH0038067/2016(H7N7)
KY551058.1	A/mallard/South Dakota/AH0037340/2016(H7N7)
KY551066.1	A/northern shoveler/Texas/AH0056519/2016(H7N3)
KY551074.1	A/American green-winged teal/Texas/AH0041269/2016(H7N3)
KY551082.1	A/mallard/Kansas/AH0044134/2016(H7N3)
KY551090.1	A/American green-winged teal/Texas/AH0040565/2016(H7N3)
KY551098.1	A/American green-winged teal/Texas/AH0040242/2016(H7N3)
KY551106.1	A/American green-winged teal/Texas/AH0058646/2016(H7N3)
KY551114.1	A/American green-winged teal/Texas/AH0058651/2016(H7N2)
KY551122.1	A/American green-winged teal/Texas/AH0057366/2016(H7N2)
KY551138.1	A/mallard/Louisiana/15-004158-3/2014(H7N3)
KY551146.1	A/duck/New Jersey/10-001022-21/2010(H7N3)
KY551162.1	A/mallard/Pennsylvania/AH0038929/2015(H7N7)
KY551170.1	A/duck/Pennsylvania/15-030188-1/2015(H7N7)
KY551178.1	A/ruddy turnstone/New Jersey/UGAI15-2958/2015(H7N3)
KY551186.1	A/ruddy turnstone/New Jersey/UGAI15-3933/2015(H7N3)
KY551194.1	A/ruddy turnstone/New Jersey/UGAI15-4215/2015(H7N3)
KY551202.1	A/ruddy turnstone/New Jersey/UGAI15-4237/2015(H7N3)
KY551210.1	A/blue winged teal/Texas/UGAI15-4927/2015(H7N3)
KY551216.1	A/mallard/Minnesota/AH0059608/2015(H3N8)
KY551224.1	A/mallard/Minnesota/AH0065348/2015(H7N3)
KY551232.1	A/blue-winged teal/Louisiana/AH054274/2015(H3N8)
KY551240.1	A/northern shoveler/Louisiana/AH0036364/2016(H7N3)
KY551263.1	A/American green-winged teal/Louisiana/AH0077927/2016(H7N3)
KY551271.1	A/mallard/New York/AH0049315/2016(H7N3)
KY551279.1	A/Northern shoveler/Utah/AH0007941/2014(H7N3)
KY551287.1	A/American green-winged teal/AH0003731/2015(H7N3)
KY551295.1	A/mallard/Idaho/AH0008589/2015(H7N4)
KY551303.1	A/American green-winged teal/Idaho/AH0006121/2015(H7N9)
KY551311.1	A/American green-winged teal/Utah/AH0021680/2015(H7N3)
KY551319.1	A/mallard/Idaho/AH0011522/2015(H7N7)
KY551326.1	A/mallard/Idaho/AH0011423/2015(H3N8)
KY551334.1	A/American green-winged teal/Idaho/AH0011443/2015(H3N8)
KY551358.1	A/American wigeon/Utah/AH0067123/2015(H7N7)
KY551366.1	A/cinnamon teal/Utah/AH0067154/2015(H7N7)
KY551374.1	A/mallard/Utah/AH0020452/2015(H7N4)
KY551382.1	A/mallard/Utah/AH0020535/2015(H7N2)
KY551390.1	A/mallard/Utah/AH0066981/2016(H7N3)
KY551398.1	A/American green-winged teal/Utah/AH0076018/2016(H7N3)
KY551422.1	A/mallard/Utah/AH0075849/2016(H7N3)
KY551494.1	A/mallard/Oregon/AH0038704/2015(H3N8)
KY551510.1	A/blue-winged teal/Kansas/AH0001572/2014(H4N8)
KY551518.1	A/mallard/New Jersey/AH0005870/2014(H3N8)
KY551526.1	A/mallard/New Jersey/AH0005885/2014(H3N8)
KY402022.1	A/chicken/Hebei/SJZ01/2015(H10N8)
KY286422.1	A/Minhang/S01/2013(H7N9)
KY272862.1	A/quail/Rhode Island/16-018622-1/2016(H2N2)
KY272977.1	A/turkey/Connecticut/15-009905-1/2015(H2N2)
KY272985.1	A/quail/Connecticut/16-016726-1/2016(H2N2)
KY321930.1	A/Hong Kong/01/1968(H3N2)
KY348534.1	A/Hong Kong/01/1968(H3N2)
KJ729346.1	A/chicken/Mexico/07/2007(H5N2)
KY063735.1	A/chicken/New Jersey/15-002659-2/2015(H5N1)
KY063743.1	A/turkey/Missouri/16-014037-7/2016(H5N1)
KY067446.1	A/swine/Kansas/A01378016/2016(H1N2)
KT952275.1	A/wild pigeon/Jilin/CC01/2014(H5N6)
KX867860.1	A/wild bird/Jiangxi/P419/2016(H6N8)
KX838902.1	A/mallard/Alaska/AH0088535/2016(H5N2)
KX228213.1	A/chicken/England/474-016250/2014(H4N6)
KX228221.1	A/chicken/Wales/600-020823/2014(H4N6)
KX789423.1	A/India/Kol-S4163/2015(H1N1)
KX789477.1	A/India/Kol-3828/2015(H1N1)
KT225469.1	A/swine/Mexico/GtoDMZC01/2014(H1N2)
KX675264.1	A/swine/Illinois/A01378014/2016(H1N2)
KX675267.1	A/swine/Illinois/A01378013/2016(H1N2)
KU141375.1	A/swine/Mexico/GtoDMZC02/2014(H5N2)
KX595341.1	A/Hunan/44557/2015(H9N2)
KX269880.1	A/swine/Guangdong/1/2012(H1N2)
KX518664.1	A/duck/Beijing/TZ/2014(H6N2)
KX421153.1	A/swine/Yantai/16/2012(H9N2)
KX394197.1	A/swine/Illinois/A01377962/2016(H1N2)
KX364464.1	A/swine/Shandong/SD1/2014(H5N1)
KX364472.1	A/swine/Shandong/SD2/2014(H5N1)
KX289638.1	A/chicken/Jalisco/CPA-01655-16-CENASA-95076/2016(H7N3)
KX289654.1	A/chicken/Puebla/CPA-03309-16-CENASA-95076/2016(H7N3)
KX351774.1	A/turkey/South Dakota/15-012511-2/2015(H5N2)
KX351782.1	A/turkey/Minnesota/15-012582-1/2015(H5N2)
KX351790.1	A/chicken/Iowa/15-013388-1/2015(H5N2)
KX351895.1	A/chicken/Jalisco/CPA-01859-16-CENASA-95294/2016(H7N3)
KX351903.1	A/chicken/Guanajuato/CPA-02921-16-CENASA-95294/2016(H7N3)
KX351911.1	A/chicken/Jalisco/CPA-04173-16-CENASA-95294/2016(H7N3)
KX351919.1	A/chicken/Puebla/CPA-04451-16-CENASA-95294/2016(H7N3)
KX351927.1	A/chicken/Puebla/CPA-04760-16-CENASA-95294/2016(H7N3)
KX351930.1	A/chicken/Puebla/CPA-04148-16-CENASA-95294/2016(H7N3)
KX351934.1	A/chicken/Jalisco/CPA-01863-16-CENASA-95294/2016(H7N3)
KX351947.1	A/chicken/Jalisco/CPA-01858-16-CENASA-95294/2016(H7N3)
KX351954.1	A/chicken/Jalisco/CPA-01861-16-CENASA-95294/2016(H7N3)
KX351962.1	A/chicken/Jalisco/CPA-01864-16-CENASA-95294/2016(H7N3)
KX351966.1	A/chicken/Puebla/CPA-02457-16-CENASA-95294/2016(H7N3)
KX296778.1	A/swine/Ningjin/03/2014(H1N1)
KX264369.1	A/swine/Zhucheng/90/2014(H1N1)
KX094401.1	A/duck/Guangzhou/018/2014(H5N6)
KX094409.1	A/duck/Guangzhou/021/2014(H5N6)
JX094837.1	A/turtle dove/Guangdong/300/2005(H5N1)
KX023798.1	A/DC/2/2016(H1N1)
KU057291.1	A/peacock/Yunnan/1/2015(H5N1)
KU057299.1	A/peacock/Yunnan/3/2015(H5N1)
KX028874.1	A/DC/3/2016(H1N1)
KR063690.1	A/Changsha/1/2014(H5N6)
KU740207.1	A/pheasant/New Jersey/26996-2/2014(H7N3)
KU695625.1	A/India/Kol-3527/2015(H1N1)
KU695628.1	A/India/Kol-4651/2015(H1N1)
KU695629.1	A/India/Kol-T3/2015(H1N1)
KU517811.1	A/Gainesville/01/2015(H1N1)
KU318992.1	A/chicken/China/028/2014(H7N9)
KU362568.1	A/swine/Kansas/A01377649/2015(H3N2)
KU362571.1	A/swine/Kansas/A01377661/2015(H1N1)
KJ522764.1	A/duck/Zhejiang/1208/2009(H7N3)
KJ683891.1	A/chicken/Yunnan/1/2014(H5N1)
KT932366.1	A/ruddy turnstone/Ilha de Canelas/A08/2008(H11N9)
KT932372.1	A/ruddy turnstone/Ilha de Canelas/A17/2008(H11N9)
KT932378.1	A/ruddy turnstone/Ilha de Canelas/A51/2008(H11N9)
KU201611.1	A/snow goose/Missouri/15-011246-1/2015(H5N2)
KU201619.1	A/American wigeon/Utah/AH0007824/2015(H5N8)
KU201627.1	A/mallard/Oregon/AH0003952/2015(H5N2)
KU201651.1	A/wood duck/Oregon/AH0007257/2015(H5N2)
KU201659.1	A/wood duck/Oregon/AH0007263/2015(H5N2)
KU201691.1	A/mallard/Idaho/AH0008597/2015(H5N8)
KU201699.1	A/mallard/Oregon/AH0008887/2015(H5N2)
KU201715.1	A/mallard/Idaho/AH0007412/2015(H5N2)
KU201723.1	A/mallard/Idaho/AH0007413/2015(H5N2)
KU201739.1	A/American green-winged teal/Oregon/AH0012403/2015(H5N2)
KU201747.1	A/Canada goose/Oregon/AH0012452/2015(H5N8)
KU201763.1	A/mallard/Nevada/AH0006855/2015(H5N8)
KU201771.1	A/mallard/Idaho/AH0005954/2014(H5N8)
KU201803.1	A/bald eagle/Idaho/15-002892-2/2015(H5N8)
KU201827.1	A/American wigeon/Washington/195968/2014(H5N8)
KU201835.1	A/mallard/Washington/196262/2015(H5N2)
KU201843.1	A/Northern pintail/Washington/196271/2014(H5N8)
KU201851.1	A/mallard/Washington/196865/2015(H5N2)
KU201859.1	A/American wigeon/Washington/196336/2015(H5N1)
KU201875.1	A/mallard/Oregon/195536/2014(H5N8)
KU201915.1	A/mallard/Washington/195810/2014(H5N2)
KU201931.1	A/Cooper's hawk/Minnesota/198225/2015(H5N2)
KU201939.1	A/snowy owl/Wisconsin/198399/2015(H5N2)
KT221069.1	A/goose/Jiangsu/QD5/2014(H5N8)
KT221077.1	A/goose/Shandong/WFSG1/2014(H5N8)
KM411631.1	A/chicken/Shandong/Li-2/2010(H9N2)
KT762887.1	A/chicken/Montana/15-010559-1/2015(H5N2)
KT762903.1	A/chicken/Nebraska/15-017897-1/2015(H5N2)
KT762959.1	A/chicken/Wisconsin/15-012160-1/2015(H5N2)
KM496990.1	A/swine/Brazil/18/2012(H1N1)
KM497006.1	A/swine/Brazil/263/2012(H1N1)
KT164854.1	A/chicken/Hubei/2014(H9N2)
KM507514.1	A/swine/Brazil/365-11-7/2011(H3N2)
KM507522.1	A/swine/Brazil/185-11-7/2011(H1N2)
KM507528.1	A/swine/Brazil/232-11-13/2011(H1N2)
KM507543.1	A/swine/Brazil/12A/2010(H1N1)
KM977628.1	A/chicken/Shandong/sx01/2008(H9N2)
KR870240.1	A/duck/Pennsylvania/02099/2012(H11N9)
KR492999.1	A/swine/Kansas/A01377485/2015(H1N1)
KJ907473.1	A/Thailand/NBL1/2006(H5N1)
KR137657.1	A/chicken/PT/a158/2015(H5N2)
KR137665.1	A/chicken/GY/a451/2015(H5N2)
KR137673.1	A/chicken/TC/a504/2015(H5N2)
KR137681.1	A/chicken/CH/a556/2015(H5N2)
KR137697.1	A/chicken/SC/a688/2015(H5N2)
KR137705.1	A/chicken/PH/A2821/2013(H5N2)
KR137713.1	A/chicken/YL/A3190/2014(H5N2)
KR233993.1	A/chicken/Washington/3490-18/2015(H5N2)
KR234009.1	A/turkey/Minnesota/7172-1/2015(H5N2)
KR492977.1	A/chicken/Iowa/04-20/2015(H5N2)
KJ690584.1	A/duck/China/J1/2012(H4N6)
KM873649.1	A/swan goose/Jilin/JL01/2014(H5N6)
KR150896.1	A/turkey/California/8199/2015(H7N3)
KR150912.1	A/pheasant/Washington/3147-2/2015(H5N2)
KP969037.1	A/Shanghai/ION/2013(H7N9)
KP893707.1	A/chicken/Jiangsu/WJ57/2012(H9N2)
KP881887.1	A/Iran/20/2014(H1N1)
KJ549789.1	A/chicken/Shanghai/PD-CN-02/2014(H7N9)
KJ683883.1	A/chicken/Qingdao/1/2014(H5N2)
KJ195795.1	A/Shanghai/PD-01/2014(H7N9)
KJ195800.1	A/Shanghai/PD-02/2014(H7N9)
KP674444.1	A/chicken/Pennsylvania/7659/1985(H5N2)
KP455981.1	A/goose/Jiangsu/1027/2013(H7N9)
KP638534.1	A/chicken/Vietnam/TY31/2005(H5N1)
KP638535.1	A/Vietnam/HN31676DH/2009(H5N1)
KP638536.1	A/Vietnam/UT31604-1/2009(H5N1)
KP638537.1	A/Vietnam/UT31641-2/2008(H5N1)
KP638538.1	A/Vietnam/UT36250-1/2010(H5N1)
KP638539.1	A/Vietnam/UT26285/2010(H5N1)
KP638540.1	A/Vietnam/UT36236/2010(H5N1)
KP638541.1	A/Vietnam/UT36282/2010(H5N1)
KP638542.1	A/wildbird/Anhui/82/2005(H5N1)
KP404001.1	A/chicken/Shanghai/014/2014(H9N2)
KP404002.1	A/chicken/Shanghai/015/2014(H9N2)
KM100133.1	A/duck/Wuxi/2/2013(H2N2)
KJ413914.1	A/swine/Ontario/103-18/2011(H3N2)
KJ413916.1	A/swine/Ontario/105-56/2012(H3N2)
KJ413917.1	A/swine/Ontario/107-22/2012(H3N2)
KJ413918.1	A/swine/Ontario/114-13/2012(H3N2)
KJ413922.1	A/swine/Ontario/11-105317/2011(H3N2)
KJ476660.1	A/mallard/Shanghai/SH-9/2013(H5N8)
KP027596.1	A/swine/Brazil/G2P2/2013(H1N2)
KP027604.1	A/swine/Brazil/G3P1/2013(H1N1)
KM594565.1	A/swine/Shanghai/3/2014(H1N1)
KF680289.1	A/swine/Brazil/31_11_3/2011(H1N2)
KF683617.1	A/swine/Brazil/107-3A/2010(H1N1)
KM455884.1	A/chicken/Veracruz/1433-1/2006(H5N2)
KM455892.1	A/chicken/Durango/1433-4/2005(H5N2)
KM455900.1	A/chicken/Mexico/1433-5/2005(H5N2)
KM455908.1	A/chicken/Hidalgo/1433-6/2005(H5N2)
KM455916.1	A/chicken/Durango/1433-8/2005(H5N2)
KM455924.1	A/chicken/Durango/1433-9/2006(H5N2)
KM455932.1	A/chicken/Durango/1433-10/2006(H5N2)
KM455940.1	A/chicken/Mexico/1433-13/2006(H5N2)
KM455948.1	A/chicken/Coahuila/1433-15/2006(H5N2)
KM368316.1	A/swine/Shandong/01/2009(H1N1)
KJ397917.1	A/migratory bird/Bangladesh/P18/2010(H5N1)
KM373941.1	A/Northern shoveler/Alaska/ND0006934/2013(H10N7)
KM373949.1	A/mallard/Idaho/ND0002640/2013(H4N6)
KM373973.1	A/mallard/Idaho/ND0002644/2013(H3N8)
KM373997.1	A/mallard/New Jersey/ND0007057/2013(H4N8)
KM374029.1	A/mallard/Alaska/ND0006301/2013(H3N8)
KM374037.1	A/blue-winged teal/Kansas/ND0006685/2013(H3N8)
KM374045.1	A/Zhejiang/LS01/2014(H7N9)
KM276895.1	A/swine/Taiwan/NPUST0002/2013(H1N1)
KM276898.1	A/swine/Taiwan/NPUST0003/2013(H1N2)
KM276901.1	A/swine/Taiwan/NPUST0004/2013(H3N2)
KM276907.1	A/swine/Taiwan/NPUST0009/2013(H3N1)
KM276910.1	A/swine/Taiwan/NPUST0010/2013(H1N2)
KM276913.1	A/swine/Taiwan/NPUST0011/2013(H1N2)
KM276916.1	A/swine/Taiwan/NPUST0012/2013(H3N1)
KM244055.1	A/chicken/Texas/473-2/2010(H6N2)
KM244063.1	A/guinea fowl/Massachusetts/14075-3/2013(H12N5)
KM244071.1	A/turkey/Minnesota/42782-1/2013(H6N8)
KM244079.1	A/turkey/Virginia/4135/2014(H1N1)
KM244095.1	A/chicken/Texas/9686-3/2014(H6N5)
KM244103.1	A/chicken/Delaware/10851/2014(H7N7)
KM244111.1	A/chicken/Florida/14810-2/2014(H6N2)
KM244117.1	A/turkey/Minnesota/16423-3/2014(H4N2)
KM213383.1	A/ruddy turnstone/Iceland/1946/2012(H2N7)
KM213389.1	A/ruddy turnstone/Iceland/2899/2013(H5N1)
KJ938653.1	A/chicken/Changzhou/C08/2013(H9N9)
KM094188.1	A/swine/Taiwan/NPUST0001/2013(H1N1)
KM061016.1	A/swine/Guangxi/NNXD/2013(H3N2)
KJ942593.1	A/Indiana/10/2011(H3N2)
KJ942601.1	A/reassortant/X-53(Puerto Rico/8/1934 x New Jersey/11/1976)(H1N1)
KJ942633.1	A/reassortant/NYMC X-179(NYMC X-157 x A/California/07/2009)(H1N1)
KJ942641.1	A/reassortant/NYMC X-203A(A/Puerto Rico/8/1934 x A/Minnesota/11/2010)(H3N2)
KJ942657.1	A/reassortant/X-121(Puerto Rico/8/1934 x Shangdong/9/1993)(H3N2)
KJ942665.1	A/reassortant/NYMC X-225(A/Puerto Rico/8/1934 x A/Hawaii/22/2012)(H3N2)
KJ942673.1	A/reassortant/NYMC X-217A(A/Puerto Rico/8/1934 x A/Victoria/361/2011)(H3N2)
KJ942689.1	A/Indiana/21/2012(H3N2)
KJ942697.1	A/reassortant/NYMC X-213(A/Puerto Rico/8/1934 x A/Indiana/10/2011)(H3N2)
KJ942713.1	A/reassortant/NYMC X-217(A/Puerto Rico/8/1934 x A/Victoria/361/2011)(H3N2)
KJ942721.1	A/reassortant/NYMC X-215(A/Puerto Rico/8/1934 x A/Brisbane/299/2011)(H3N2)
KJ942737.1	A/reassortant/NYMC X-221(A/Puerto Rico/8/1934 x A/Ohio/2/2012)(H3N2)
KJ942753.1	A/reassortant/NYMC X-197(Brisbane/11/2010 x Puerto Rico/8/1934)(H3N2)
KJ942761.1	A/reassortant/NYMC X-203(A/Puerto Rico/8/1934 x A/Minnesota/11/2010)(H3N2)
KJ942769.1	A/reassortant/X-175C(Uruguay/716/2007 x Puerto Rico/8/1934)(H3N2)
KJ942777.1	A/reassortant/NYMC X-225A(A/Puerto Rico/8/1934 x A/Hawaii/22/2012)(H3N2)
KJ942809.1	A/reassortant/X-139(X-31B x New Caledonia/20/1999)(H1N1)
KJ942889.1	A/Santiago/p13d0/2013(H1N1)
KJ942927.1	A/Santiago/p38d21/2013
KJ942968.1	A/Santiago/p18d0/2013(H1N1)
KJ943000.1	A/Santiago/p25d0/2013(H1N1)
KJ943035.1	A/Santiago/p20d0/2013(H1N1)
KJ943051.1	A/Santiago/p13d1/2013(H1N1)
KJ943118.1	A/Santiago/p21d1/2011(H1N1)
KJ943201.1	A/Santiago/p13d2/2013(H1N1)
KJ943367.1	A/Santiago/p20d3/2011(H1N1)
KJ943375.1	A/Santiago/p20d2/2011(H1N1)
KJ943389.1	A/Santiago/p1d1/2011(H1N1)
KJ943396.1	A/Santiago/p12d3/2011(N1)
KJ943402.1	A/Santiago/p19d5/2011(H1N1)
KJ943410.1	A/Santiago/p2d3/2011
KJ943413.1	A/Santiago/p9d1/2011(H1N1)
KJ943421.1	A/Santiago/p9d3/2011(H1N1)
KJ943449.1	A/Santiago/p13d1/2011(H1N1)
KJ943471.1	A/Santiago/p13d2/2011(H1N1)
KJ943501.1	A/Santiago/p12d1/2011(H1N1)
KJ812111.1	A/pekin duck/Vietnam/27386/2009(H5N1)
KF113547.1	A/chicken/Pakistan/NARC-28842/2011(H4N6)
KJ411976.1	A/Shanghai/01/2014(H7N9)
KJ726695.1	A/chicken/Shanghai/A/2010(H9N2)
KJ726696.1	A/chicken/Shanghai/B/2010(H9N2)
KJ726697.1	A/chicken/Shanghai/C/2011(H9N2)
KJ726698.1	A/chicken/Shanghai/D/2011(H9N2)
KJ726699.1	A/chicken/Shanghai/1107/2013(H9N2)
KJ726700.1	A/wild chicken/Shanghai/C1/2014(H9N2)
KJ719462.1	A/chicken/Hebei/1102-MA/2010(H5N2)
KJ645764.1	A/Gainesville/08/2013(H1N1)
KJ645774.1	A/Gainesville/09/2013(H1N1)
KJ645776.1	A/Gainesville/03/2014(H1N1)
KJ623712.2	A/Pavia/07/2014(H3N2)
KJ508886.1	A/Eurasian coot/Germany/R411/2010(H10N8)
KJ508893.1	A/tree sparrow/Shanghai/01/2013(H7N9)
KJ162067.1	A/softbill/California/13907-21/1994(H7N1)
KJ174940.1	A/chicken/Henan/Q7/2013(H5N2)
KF997834.1	A/Shanghai/5190T/2013(H7N9)
KJ128363.1	A/pigeon/Shanghai/JC1/2013(H9N2)
KF772951.1	A/wild bird/Chile/1805/2008(H5N9)
KF971952.1	A/wild waterfowl/Dongting/C2032/2011(H9N2)
KF971960.1	A/wild waterfowl/Dongting/2123/2011(H9N2)
KF971968.1	A/wild waterfowl/Dongting/C2148/2011(H9N2)
KF971976.1	A/wild waterfowl/Dongting/C2149/2011(H9N2)
KF971984.1	A/wild waterfowl/Dongting/C2150/2011(H9N2)
KF971992.1	A/wild waterfowl/Dongting/C2203/2011(H9N2)
KF972000.1	A/wild waterfowl/Dongting/C3109 /2011(H9N2)
KF972016.1	A/wild waterfowl/Dongting/C4316/2012(H9N2)
KF972024.1	A/wild waterfowl/Dongting/C4317/2012(H9N2)
KF972048.1	A/wild waterfowl/Dongting/C4329/2012(H9N2)
KF972112.1	A/wild waterfowl/Dongting/PC2562/2012(H9N2)
KF972120.1	A/wild waterfowl/Dongting/PC2574/2012(H9N2)
KF572619.1	A/wild boar/Brazil/214-11-13D/2011(H1N2)
KF715079.1	A/turkey/Minnesota/14135-2/2009(H7N9)
KF715087.1	A/turkey/Minnesota/31676/2009(H7N9)
KF715093.1	A/turkey/Minnesota/31900/2011(H7N9)
KF715101.1	A/turkey/Minnesota/32710/2011(H7N9)
KF715109.1	A/guinea fowl/Nebraska/17096/2011(H7N9)
KF420300.1	A/Changsha/1/2013(H7N9)
KF619249.1	A/chicken/Japan/1925(H7N7)
KF193405.1	A/Zhejiang/KLED32/2013(H7N9)
KF542878.1	A/chicken/Shanghai/017/2013(H7N9)
KF542879.1	A/chicken/Shanghai/019/2013(H7N9)
KC833444.1	A/swine/Thailand/NS393/2009(H1N1)
KC833452.2	A/swine/Thailand/UD400/2009(H1N1)
KC841923.2	A/swine/Thailand/PB483/2009(H3N2)
KC841931.1	A/swine/Thailand/PB485/2009(H3N2)
KC859041.2	A/swine/Thailand/CB069/2010(H1N1)
KC859049.1	A/swine/Thailand/CB070/2010(H1N1)
KC859057.1	A/swine/Thailand/CB071/2010(H1N1)
KC859065.1	A/swine/Thailand/CB072/2010(H1N1)
KC859073.2	A/swine/Thailand/CB143/2010(H1N1)
KC859081.1	A/swine/Thailand/CB144/2010(H1N1)
KC859089.1	A/swine/Thailand/NR145/2010(H1N1)
KC859097.1	A/swine/Thailand/CB228/2010(H1N1)
KC859105.1	A/swine/Thailand/RY227/2010(H1N1)
KC859113.1	A/swine/Thailand/LB164/2010(H1N1)
KC859129.2	A/swine/Thailand/PB486/2009(H3N2)
KC859137.1	A/swine/Thailand/LB158/2010(H1N1)
KC859145.1	A/swine/Thailand/CB068/2010(H1N1)
KC859153.2	A/swine/Thailand/LB159/2010(H1N1)
KC859169.1	A/swine/Thailand/LB171/2010(H1N1)
KC859177.1	A/swine/Thailand/CS210/2010(H1N1)
KC859185.1	A/swine/Thailand/CS211/2010(H1N1)
KC859193.1	A/swine/Thailand/UD401/2009(H1N1)
KC859201.1	A/swine/Thailand/UD402/2009(H1N1)
KC859209.1	A/swine/Thailand/CM480/2009(H3N2)
KC859233.1	A/swine/Thailand/CB001/2009(H1N1)
KC859241.1	A/swine/Thailand/SB038/2010(H1N1)
JX465629.1	A/chicken/Iran/ZMT-101/1998(H9N2)
KF226114.1	A/Jiangsu/1/2013(H7N9)
KF435067.1	A/finch/England/2051/1991(H5N2)
KC620389.1	A/Giessen/6/2009(H1N1)
KF382706.1	A/duck/Pennsylvania/4844-6/2013(H1N8)
KC683528.1	A/swine/Jiangsu/1/2008(H5N1)
KC683529.1	A/swine/Jiangsu/2/2009(H5N1)
KF298404.1	A/mallard/Minnesota/AI09-1714/2009(H7N1)
KF298412.1	A/mallard/Minnesota/AI09-2749/2009(H6N8)
AB827994.1	A/muscovy duck/Vietnam/LBM330/2013(H5N1)
KF142484.1	A/duck/Jiangsu/1/2008(H9N2)
AB822993.1	A/chicken/Soc Trang/4/2012(H5N1)
KF006417.1	A/chicken/Jiangsu/RD5/2013(H10N9)
KC951199.1	A/swine/Alabama/A01104056/2012(mixed)
KC951207.1	A/swine/Illinois/A01158947/2012(H1N2)
KC951213.1	A/swine/Ohio/A01208180/2012(H3N2)
KC951219.1	A/swine/Ohio/A01208181/2012(H3N2)
KC876686.1	A/wild goose/Dongting/PC0360/2012(H7N7)
KC876694.1	A/wild goose/Dongting/C1037/2011(H12N8)
KC118561.1	A/Cambodia/V0601312/2011(H1N1)
KC118562.1	A/Cambodia/V0608350/2011(H1N1)
KC118563.1	A/Cambodia/V0721310/2011(H1N1)
KC118564.1	A/Cambodia/V0902314/2011(H1N1)
KC118565.1	A/Cambodia/V1005346/2011(H1N1)
KC118566.1	A/Cambodia/V1019320/2011(H1N1)
KC853227.1	A/Shanghai/4664T/2013(H7N9)
KC839570.1	A/swine/Michigan/A01259034/2012(H3N2)
JQ973673.1	A/goose/Shandong/k1204/2009(H5N5)
JQ973681.1	A/quail/Jiangsu/k0104/2010(H5N5)
JQ973689.1	A/goose/Guangdong/k0103/2010(H5N5)
JQ973697.1	A/duck/Jiangsu/k1203/2010(H5N8)
KC779043.1	A/swine/California/A00968789/2013(H1N1)
JN641305.1	A/avian/Israel/824/2005(H10N2)
JN641306.1	A/avian/Israel/201/2001(H10N7)
JN641307.1	A/avian/Israel/218/2000(H10N7)
JN641308.1	A/avian/Israel/232/2001(H10N7)
JN641309.1	A/avian/Israel/289/2001(H6N2)
JN641311.1	A/avian/Israel/320/2001(H6N2)
JN641312.1	A/avian/Israel/445/2001(H10N7)
JN641313.1	A/avian/Israel/457/2001(H10N7)
JN641314.1	A/avian/Israel/543/2008(H10N7)
KC683706.1	A/duck/Nanjing/1102/2010(H4N8)
JX262211.1	A/India/GWL01/2011(H1N1)
KC616723.1	A/swine/Ohio/12TOSU371/2012(H3N2)
JQ738134.1	A/swine/Pennsylvania/a01076502/2010(H3N2)
KC464601.1	A/brambling/Beijing/16/2012(H9N2)
JX523360.1	A/chicken/Huadong/4/2008(H5N1)
KC261672.1	A/duck/Jiangsu/26/2004(H3N2)
KC261680.1	A/duck/Jiangsu/4/2010(H3N6)
KC282882.1	A/duck/Jiangsu/1-15/2011(H4N2)
JX987193.1	A/swine/Nanjing/50/2011(H1N1)
JX398000.2	A/swine/Hungary/362/2011(H1N1)
JX860685.1	A/swine/Shaanxi/s1/2011(H1N1)
JX860692.1	A/swine/Shaanxi/s6/2012(H1N1)
JX860700.1	A/swine/Shaanxi/sf/2011(H1N1)
JX963596.1	A/swine/Shaanxi/s3/2012(H1N1)
JX963603.1	A/swine/Shaanxi/sw/2011(H1N1)
JX963610.1	A/swine/Shaanxi/s2/2012(H1N1)
JX465643.1	A/aquatic bird/Korea/CN5/2009(H6N5)
JQ990782.1	A/turkey/France/10-040/2010(H6N1)
JQ431224.1	A/Reunion/0148-6-M1E/2009(H1N1)
JQ431225.1	A/Reunion/0116-3-M2E/2009(H1N1)
JQ431228.1	A/Reunion/0116-3-M1E/2009(H1N1)
JQ431229.1	A/Reunion/2154-2-M5E/2009(H1N1)
JQ431231.1	A/Reunion/2336-4-M1E/2009(H1N1)
JQ431233.1	A/Reunion/0148-4-M1E/2009(H1N1)
JQ431249.1	A/Reunion/2378-1-M1E/2009(H1N1)
JQ431250.1	A/Reunion/2956-1-M2E/2009(H1N1)
JX151008.1	A/swine/Guangdong/K4/2011(H4N8)
JQ990151.1	A/parrot/Guangdong/258/2004(H5N2)
JX013491.1	A/parrot/Guangdong/C99/2005(H5N1)
JN391199.1	A/swine/Kaohsiung/38-2/2002(H1N1)
JN391227.1	A/swine/Changhua/72-10F11/2003(H3N2)
JN391234.1	A/swine/Pingtung/113-11/2003(H3N2)
JN391259.1	A/swine/Hwalien/167-7/2009(H1N1)
JQ023773.1	A/swine/Minnesota/0432/2010(H1N1)
JQ924788.1	A/duck/Guangdong/E1/2012(H10N8)
JQ924800.1	A/chicken/Guangdong/C273/2011(H6N2)
JQ966930.1	A/condor/Guangdong/139/2003(H5N1)
JQ988870.1	A/duck/Guangdong/1/1996(H7N3)
JQ319651.1	A/swine/Jiangsu/40/2011(H1N1)
JX046929.1	A/Moscow/IIV-45/2012(H1N1)
JQ904463.1	A/chicken/Shandong/1/2008(H9N2)
JN860191.1	A/turkey/France/09010-2/2009(H6N1)
JQ794447.2	A/duck/Thailand/TS01/2006(H5N1)
JQ794455.1	A/chicken/Thailand/TS02/2006(H5N1)
JQ794464.2	A/chicken/Thailand/TS03/2006(H5N1)
JQ794479.1	A/pigeon/Thailand/TS01/2007(H5N1)
JQ768356.1	A/Tomsk/IIV-19/2012(H1N1)
JQ714249.1	A/Cambodia/W0112303/2012(H5N1)
JN596926.1	A/swine/Italy/114347-1/2006(H1N2)
JN596930.1	A/swine/Italy/81062/2009(H1N2)
JN596945.1	A/swine/Italy/22530/2002(H1N2)
JQ711483.1	A/duck/Suphanburi/AI157/2005(H6N1)
JQ714195.1	A/Tianjintanggu/SWL432/2009(H1N1)
JQ714196.1	A/Tianjinninghe/SWL49/2009(H1N1)
JQ714199.1	A/Tianjinnankai/SWL413/2010(H1N1)
JQ714200.1	A/Tianjinhedong/SWL44/2011(H1N1)
JN809201.1	A/swine/Jiangsu/zg2/2010(H1N1)
JN809203.1	A/swine/Jiangsu/zg5/2010(H1N1)
JN809204.1	A/swine/Jiangsu/zg4/2010(H1N1)
JN809205.1	A/swine/Jiangsu/zg6/2010(H1N1)
JN809206.1	A/swine/Jiangsu/zg7/2010(H1N1)
JN809207.1	A/swine/Jiangsu/zg8/2010(H1N1)
JN809208.1	A/swine/Jiangsu/zg9/2010(H1N1)
JN809209.1	A/swine/Jiangsu/zg10/2010(H1N1)
JN809210.1	A/swine/Jiangsu/zg12/2011(H1N1)
JN809212.1	A/swine/Jiangsu/zg14/2011(H1N1)
JN809213.1	A/swine/Jiangsu/zg15/2011(H1N1)
JN809214.1	A/swine/Jiangsu/zg16/2011(H1N1)
JN809215.1	A/swine/Jiangsu/zg17/2011(H1N1)
JN809216.1	A/swine/Jiangsu/zg18/2011(H1N1)
JN809217.1	A/swine/Jiangsu/zg11/2011(H1N1)
JQ612486.1	A/swine/Hungary/4431/2010(H1N1)
JQ409129.1	A/Helsinki/Vi1/2009(H1N1)
JQ409137.1	A/Helsinki/Vi2/2009(H1N1)
JQ350525.1	A/swine/Iowa/A01202640/2011(H3N2)
JQ350541.1	A/swine/Iowa/A01202709/2011(H3N2)
JQ247207.1	A/Philippines/TMC10-59/2010(H1N1)
JQ247208.1	A/Philippines/TMC10-60/2010(H1N1)
JQ247209.1	A/Philippines/TMC10-62/2010(H1N1)
JQ247211.1	A/Philippines/TMC11-37/2011(H1N1)
JQ247212.1	A/Philippines/TMC11-55/2011(H1N1)
JQ253796.1	A/swine/Norway/02_11342/2009(H1N1)
JF764082.1	A/India/Blore/2010(H1N1)
JN683632.1	A/turkey/Ontario/FAV-9/2011(H3N2)
JQ173151.1	A/Helsinki/P14/2009(H1N1)
JQ173159.1	A/Helsinki/P15/2009(H1N1)
JQ173167.1	A/Helsinki/P18/2009(H1N1)
JN935006.1	A/duck/Hue/V6/2010(H5N1)
JN940425.1	A/swine/NY/A01104005/2011(H3N2)
JN588825.1	A/Cambodia/U0417030/2010(H5N1)
JN588831.1	A/chicken/Cambodia/67F4/2008(H5N1)
JN588832.1	A/chicken/Cambodia/TLC1/2009(H5N1)
JN588833.1	A/chicken/Cambodia/TLC2/2009(H5N1)
JN588834.1	A/duck/Cambodia/TK05D8T/2010(H5N1)
JN588835.1	A/chicken/Cambodia/TKCMB1F/2010(H5N1)
JN588837.1	A/chicken/Cambodia/TKCMB8F/2010(H5N1)
JN588838.1	A/chicken/Cambodia/PV025LC2/2010(H5N1)
JN588839.1	A/chicken/Cambodia/008LC1/2011(H5N1)
JN588945.1	A/chicken/Cambodia/67F8/2008(H5N1)
JN704794.1	A/Cheboksary/IIV-92/2011(H1N1)
JN673253.1	A/swine/Texas/A01104003/2011(H1N1)
JN596862.1	A/Orenburg/01/2009(H1N1)
JN193424.1	A/swine/MN/25618/2011(H1N1)
JF956829.1	A/swine/OH/9838/2011(H1N1)
JF290394.1	A/swine/England/1382/2010(H1N2)
JF279887.1	A/swine/Costa Rica/000125-3/2010(H1N1)
JF279890.1	A/swine/Costa Rica/000125-14/2010(H1N1)
HM626485.1	A/swine/Sweden/9706/2010(H1N2)
HQ728097.1	A/swine/Taiwan/HL-1125/2009(H1N1)
HM630585.1	A/Gdansk/036/2009(H1N1)
HM241706.1	A/Jalna/NIV9436/2009(H1N1)
HM241713.1	A/Ytml/NIV9438/2009(H1N1)
HM241720.1	A/Nsk/NIV10348/2009(H1N1)
HM241727.1	A/Pune/NIV10604/2009(H1N1)
HM219620.1	A/swine/IL/12660/2010(H1N1)
HM219623.1	A/swine/NC/13598/2010(H1N1)
HM219626.1	A/swine/MO/15534/2010(H1N1)
HM219629.1	A/swine/IN/17311/2010(H1N1)
HM219632.1	A/swine/MO/17314/2010(H1N1)
HM219635.1	A/swine/IL/17315-1/2010(H1N1)
HM219638.1	A/swine/IL/17315-3/2010(H1N1)
HM219641.1	A/swine/NC/19646/2010(H1N1)
GU470880.1	A/swine/Indiana/27007/2009(H1N1)
GQ866940.1	A/Thailand/CU-H106/2009(H1N1)
GQ866941.1	A/Thailand/CU-H276/2009(H1N1)
GQ866942.1	A/Thailand/CU-H340/2009(H1N1)
GQ866943.1	A/Thailand/CU-B938/2009(H1N1)
GQ369405.1	A/swine/Alberta/OTH-33-1/2009(H1N1)
GQ369408.1	A/swine/Alberta/OTH-33-2/2009(H1N1)
GQ369411.1	A/swine/Alberta/OTH-33-3/2009(H1N1)
GQ369414.1	A/swine/Alberta/OTH-33-7/2009(H1N1)
GQ369416.1	A/swine/Alberta/OTH-33-14/2009(H1N1)
GQ369421.1	A/swine/Alberta/OTH-33-22/2009(H1N1)
GQ369424.1	A/swine/Alberta/OTH-33-23/2009(H1N1)
GQ369427.1	A/swine/Alberta/OTH-33-24/2009(H1N1)
GQ369429.1	A/swine/Alberta/OTH-33-25/2009(H1N1)
FJ445227.1	A/mute swan/Hungary/3472/2006(H5N1)
FJ445235.1	A/mute swan/Hungary/4571/2006(H5N1)
FJ445243.1	A/goose/Hungary/14756/2006(H5N1)
EU594352.1	A/duck/Hubei/Hangmei01/2006(H5N1)
EU880343.1	A/mallard/Yan chen/2005(H4N6)
EU587373.2	A/New York/107/2003(H7N2)
EU502895.1	A/swine/Jiangxi/1/2004(H9N2)
EU502903.1	A/swine/Jiangxi/wx2/2004(H9N2)
EU414522.1	A/chicken/Shandong/B2/2007(H9N2)
EF362419.1	A/chicken/India/NIV33487/06(H5N1)
EF362427.1	A/chicken/India/NIV33491/06(H5N1)
EU182256.2	A/chicken/CA/431/2000(H6N2)
EU182268.3	A/Japanese quail/CA/K0401010/2004(H6N2)
EU182276.2	A/chicken/CA/S0403106/2004(H6N2)
EU182283.1	A/turkey/WI/1966(H9N2)
EU182312.1	A/turkey/MN/3397-3/1992(H5N2)
EF587280.1	A/Beijing/01/2003(H5N1)
EF612743.1	A/swine/Guangxi/58/2005(H9N2)
EF467824.1	A/Puerto Rico/8/34(H1N1)
DQ835316.1	A/China/GD01/2006(H5N1)
DQ986133.1	A/Paris/1694/01(H1N1)
DQ485211.1	A/chicken/China/Guangxi1/2000(H9N2)
DQ485219.2	A/chicken/China/Guangxi14/2000(H9N2)

## Sheet: PrMAW2
ID	Name
NC_026424.1	A/Shanghai/02/2013(H7N9)
NC_007371.1	A/New York/392/2004(H3N2)
MH169358.1	A/waterfowl/Korea/S017/2016(H7N7)
MG770143.1	A/aquatic bird/South Korea/sw002/2016(H1N1)
MG770151.1	A/aquatic bird/South Korea/sw003/2016(H1N1)
MF673164.1	A/Beijing/PUMCH02/2017(H3N2)
MG386187.1	A/aquatic bird/South Korea/sw006/2016(H3N3)
KX703018.1	A/waterfowl/Korea/S353/2016(H11N9)
MF973224.1	A/chicken/Zimbabwe/AI4935/2017(H5N8)
KJ907494.1	A/baikal teal/Xianghai/XH-28C/2012(H3N1)
KJ907502.1	A/baikal teal/Shanghai/SH-89/2013(H3N2)
KJ907510.1	A/baikal teal/Shanghai/SH-101/2013(H3N2)
KJ907518.1	A/eurasian curlew/Zhuanghe/ZH-47/2013(H3N3)
KJ907526.1	A/eurasian curlew/Zhuanghe/ZH-64/2013(H3N6)
KJ907534.1	A/eurasian curlew/Zhuanghe/ZH-65/2013(H3N6)
KJ907542.1	A/baikal teal/Shanghai/SH-90/2013(H3N8)
KJ907566.1	A/duck/Yunnan/YN-E2/2011(H4N6)
KJ907574.1	A/greylag goose/Changsha/CS-510/2013(H4N8)
KJ907582.1	A/greylag goose/Changsha/CS-538/2013(H4N8)
KJ907590.1	A/greylag goose/Changsha/CS-1983/2013(H4N8)
KJ907606.1	A/chicken/Wuxi/WX-32/2013(H5N1)
KJ907614.1	A/chicken/Wuxi/WX-33/2013(H5N1)
KJ907630.1	A/duck/Jilin/JL-SIV/2013(H5N1)
KJ907654.1	A/common teal/Nanji/NJ-227/2013(H6N1)
KJ907662.1	A/common teal/Nanji/NJ-233/2013(H6N1)
KJ907678.1	A/mallard/Tumuji/TMJ-748/2013(H6N2)
KJ907686.1	A/duck/Jilin/JL-2/2012(H9N2)
KJ907694.1	A/great bustard/InnerMongolia/IM-E2/2012(H9N2)
KJ907702.1	A/chicken/Jilin/JL-C2/2013(H9N2)
KJ907718.1	A/common teal/Nanji/NJ-280/2013(H6N1)
MG572472.1	A/Changsha/34/2017(H7N9)
MG572480.1	A/Changsha/50/2017(H7N9)
MG572488.1	A/Changsha/72/2017(H7N9)
MG572495.1	A/Changsha/41/2017(H7N9)
MG572499.1	A/Changsha/44/2017(H7N9)
MG572503.1	A/Changsha/58/2017(H7N9)
MK028593.1	A/mallard/Beijing/21/2011(H4N6)
MF455307.1	A/Guangdong/GZ8H001/2017(H7N9)
MF455315.1	A/Guangdong/GZ8H002/2017(H7N9)
MG198919.1	A/Guangdong/SKLRD01/2017(H3N2)
MF987898.1	A/aquatic bird/South Korea/sw001/2015(H7N1)
KP179321.1	A/pekin duck/Mexico/CPA-5009/2007(H6N2)
KR010394.1	A/spot-billed duck/Shanghai/SH12/2014(H4N6)
KR010402.1	A/spot-billed duck/Shanghai/SH148/2014(H4N6)
KR010410.1	A/goose/Inner Mongolia/IM-192/2014(H5N1)
KR010418.1	A/common teal/Nanji/NJ-101/2014(H9N2)
KR010426.1	A/Himantopus himantopus/Hebei/CZ-179/2014(H9N7)
KR010434.1	A/Eurasian curlew/Liaoning/ZH-186/2014(H13N6)
KR010442.1	A/Eurasian curlew/Liaoning/ZH-385/2014(H13N8)
MH018676.1	A/chicken/Shandong/LY1/2017(H9N2)
MF461179.1	A/black-tailed gull/Weihai/115/2016(H13N2)
MF461187.1	A/black-tailed gull/Weihai/17/2016(H13N8)
KJ907486.1	A/black-necked crane/Zhaotong/ZT-12/2013(H1N2)
KJ907646.1	A/duck/Liaoning/LN/2011(H5N5)
MG266063.1	A/blue-winged teal/Wyoming/AH0099021/2016(H7N9)
MF988322.1	A/chicken/New York/22409-4/1999(H7N2)
MF370245.1	A/Changsha/26/2017(H7N9)
KX066870.1	A/wild bird/Korea/SK14/2014(H1N1)
KY818810.1	A/chicken/Tennessee/17-007147-2/2017(H7N9)
KY818818.1	A/chicken/Tennessee/17-007431-3/2017(H7N9)
KY818826.1	A/guinea fowl/Alabama/17-008272-2/2017(H7N9)
KX151175.1	A/Pavo cristatus/Jiangxi/JA1/2016(H5N6)
KY575227.1	A/northern pintail/California/AH0011948/2015(H7N7)
KY550738.1	A/northern shoveler/California/AH0007019/2014(H7N3)
KY550746.1	A/northern shoveler/Nevada/AH0009328/2015(H7N8)
KY550754.1	A/American green-winged teal/California/AH0011959/2015(H7N3)
KY550770.1	A/American green-winged teal/California/AH0010595/2015(H7N3)
KY550778.1	A/northern pintail/Nevada/AH0033473/2015(H3N8)
KY550793.1	A/northern shoveler/California/AH0076719/2016(H7N3)
KY550801.1	A/cinnamon teal/California/AH0079011/2016(H7N9)
KY550809.1	A/nothern shoveler/California/AH0079371/2016(H7N9)
KY550816.1	A/northern shoveler/California/AH0079568/2016(H7N7)
KY550824.1	A/American green-winged teal/California/AH0079678/2016(H7N3)
KY550832.1	A/northern shoveler/California/AH0076755/2016(H7N9)
KY550840.1	A/cinnamon teal/New Mexico/AH0013653/2015(H7N3)
KY550848.1	A/American green-winged teal/Colorado/AH0026688/2015(H7N3)
KY550856.1	A/mallard/West Virginia/AH0077733/2016(H7N7)
KY550863.1	A/mallard/New York/AH0081558/2016(H7N7)
KY550871.1	A/mallard/New York/AH0081570/2016(H7N7)
KY550879.1	A/mallard x black duck/Massachusetts/AH0011261/2015(H7N1)
KY550887.1	A/American green-winged teal/Indiana/AH0029607/2015(H7N3)
KY550895.1	A/lesser scaup/Kentucky/AH0012935/2015(H7N8)
KY550903.1	A/American green-winged teal/Mississippi/AH0076465/2016(H7N3)
KY550911.1	A/mallard/Tennessee/AH0039713/2016(H7N1)
KY550919.1	A/mallard/Kentucky/AH0051748/2016(H7N3)
KY550927.1	A/mallard/Kentucky/AH0051787/2016(H7N3)
KY550935.1	A/mallard/Kentucky/AH0051797/2016(H7N3)
KY550943.1	A/mallard/Kentucky/AH0051806/2016(H7N3)
KY550958.1	A/northern shoveler/Tennessee/AH0039609/2016(H7N4)
KY550966.1	A/mallard/Kentucky/AH00729344/2016(H7N2)
KY550974.1	A/mallard/Kentucky/AH00729354/2016(H7N3)
KY550982.1	A/mallard/Kentucky/AH0069753/2016(H7N7)
KY550990.1	A/mallard/South Dakota/AH0014958/2015(H3N8)
KY550998.1	A/mallard/South Dakota/AH0014937/2015(H3N8)
KY551014.1	A/mallard/North Dakota/AH0050030/2015(H3N8)
KY551030.1	A/mallard/South Dakota/AH0038060/2016(H7N7)
KY551038.1	A/mallard/South Dakota/AH0038061/2016(H7N7)
KY551046.1	A/mallard/South Dakota/AH0038067/2016(H7N7)
KY551054.1	A/mallard/South Dakota/AH0037340/2016(H7N7)
KY551062.1	A/northern shoveler/Texas/AH0056519/2016(H7N3)
KY551070.1	A/American green-winged teal/Texas/AH0041269/2016(H7N3)
KY551078.1	A/mallard/Kansas/AH0044134/2016(H7N3)
KY551094.1	A/American green-winged teal/Texas/AH0040242/2016(H7N3)
KY551102.1	A/American green-winged teal/Texas/AH0058646/2016(H7N3)
KY551110.1	A/American green-winged teal/Texas/AH0058651/2016(H7N2)
KY551118.1	A/American green-winged teal/Texas/AH0057366/2016(H7N2)
KY551126.1	A/American green-winged teal/Texas/AH0057336/2016(H7N3)
KY551134.1	A/mallard/Louisiana/15-004158-3/2014(H7N3)
KY551142.1	A/duck/New Jersey/10-001022-21/2010(H7N3)
KY551158.1	A/mallard/Pennsylvania/AH0038929/2015(H7N7)
KY551166.1	A/duck/Pennsylvania/15-030188-1/2015(H7N7)
KY551174.1	A/ruddy turnstone/New Jersey/UGAI15-2958/2015(H7N3)
KY551182.1	A/ruddy turnstone/New Jersey/UGAI15-3933/2015(H7N3)
KY551190.1	A/ruddy turnstone/New Jersey/UGAI15-4215/2015(H7N3)
KY551198.1	A/ruddy turnstone/New Jersey/UGAI15-4237/2015(H7N3)
KY551206.1	A/blue winged teal/Texas/UGAI15-4927/2015(H7N3)
KY551220.1	A/mallard/Minnesota/AH0065348/2015(H7N3)
KY551228.1	A/blue-winged teal/Louisiana/AH054274/2015(H3N8)
KY551236.1	A/northern shoveler/Louisiana/AH0036364/2016(H7N3)
KY551244.1	A/northern shoveler/Louisiana/AH0036366/2016(H7N3)
KY551252.1	A/American green-winged teal/Louisiana/AH0036368/2016(H7N3)
KY551267.1	A/mallard/New York/AH0049315/2016(H7N3)
KY551275.1	A/Northern shoveler/Utah/AH0007941/2014(H7N3)
KY551291.1	A/mallard/Idaho/AH0008589/2015(H7N4)
KY551299.1	A/American green-winged teal/Idaho/AH0006121/2015(H7N9)
KY551307.1	A/American green-winged teal/Utah/AH0021680/2015(H7N3)
KY551315.1	A/mallard/Idaho/AH0011522/2015(H7N7)
KY551322.1	A/mallard/Idaho/AH0011423/2015(H3N8)
KY551330.1	A/American green-winged teal/Idaho/AH0011443/2015(H3N8)
KY551346.1	A/mallard/Utah/AH0020690/2015(H7N3)
KY551354.1	A/American wigeon/Utah/AH0067123/2015(H7N7)
KY551362.1	A/cinnamon teal/Utah/AH0067154/2015(H7N7)
KY551370.1	A/mallard/Utah/AH0020452/2015(H7N4)
KY551378.1	A/mallard/Utah/AH0020535/2015(H7N2)
KY551386.1	A/mallard/Utah/AH0066981/2016(H7N3)
KY551394.1	A/American green-winged teal/Utah/AH0076018/2016(H7N3)
KY551402.1	A/mallard/Utah/AH0076030/2016(H7N3)
KY551410.1	A/American green-winged teal/Utah/AH0076032/2016(H7N3)
KY551418.1	A/mallard/Utah/AH0075849/2016(H7N3)
KY551426.1	A/mallard/Utah/AH0075852/2016(H7N3)
KY551442.1	A/mallard/Utah/AH0075860/2016(H7N3)
KY551450.1	A/mallard/Utah/AH0075862/2016(H7N3)
KY551458.1	A/American green-winged teal/Utah/AH0075891/2016(H7N3)
KY551466.1	A/mallard/Utah/AH0075906/2016(H7N3)
KY551474.1	A/mallard/Utah/AH0075937/2016(H7N3)
KY551490.1	A/mallard/Oregon/AH0038704/2015(H3N8)
KY551498.1	A/mallard/Oregon/AH0038721/2015(H3N8)
KY551522.1	A/mallard/New Jersey/AH0005885/2014(H3N8)
KY402018.1	A/chicken/Hebei/SJZ01/2015(H10N8)
KY286418.1	A/Minhang/S01/2013(H7N9)
KY272858.1	A/quail/Rhode Island/16-018622-1/2016(H2N2)
KY272973.1	A/turkey/Connecticut/15-009905-1/2015(H2N2)
KY272981.1	A/quail/Connecticut/16-016726-1/2016(H2N2)
KY321926.1	A/Hong Kong/01/1968(H3N2)
KY348530.1	A/Hong Kong/01/1968(H3N2)
KY063739.1	A/turkey/Missouri/16-014037-7/2016(H5N1)
KT952271.1	A/wild pigeon/Jilin/CC01/2014(H5N6)
KX867856.1	A/wild bird/Jiangxi/P419/2016(H6N8)
KX228209.1	A/chicken/England/474-016250/2014(H4N6)
KX228217.1	A/chicken/Wales/600-020823/2014(H4N6)
KU141371.1	A/swine/Mexico/GtoDMZC02/2014(H5N2)
KX595337.1	A/Hunan/44557/2015(H9N2)
KX518660.1	A/duck/Beijing/TZ/2014(H6N2)
KX421149.1	A/swine/Yantai/16/2012(H9N2)
KX364463.1	A/swine/Shandong/SD1/2014(H5N1)
KX364471.1	A/swine/Shandong/SD2/2014(H5N1)
KX351899.1	A/chicken/Guanajuato/CPA-02921-16-CENASA-95294/2016(H7N3)
KX351907.1	A/chicken/Jalisco/CPA-04173-16-CENASA-95294/2016(H7N3)
KX094405.1	A/duck/Guangzhou/018/2014(H5N6)
KX094413.1	A/duck/Guangzhou/021/2014(H5N6)
JX094835.1	A/turtle dove/Guangdong/300/2005(H5N1)
KU057287.1	A/peacock/Yunnan/1/2015(H5N1)
KU057295.1	A/peacock/Yunnan/3/2015(H5N1)
KX133409.1	A/Gainesville/01/2016(H3N2)
KU888852.1	A/DC/1/2014(H3N2)
KR063686.1	A/Changsha/1/2014(H5N6)
KU740203.1	A/pheasant/New Jersey/26996-2/2014(H7N3)
KU558905.1	A/turkey/Indiana/16-001403-1/2016(H7N8)
KU585907.1	A/turkey/Indiana/16-001573-2/2016(H7N8)
KU585915.1	A/turkey/Indiana/16-001574-7/2016(H7N8)
KU318988.1	A/chicken/China/028/2014(H7N9)
KJ522760.1	A/duck/Zhejiang/1208/2009(H7N3)
KJ683887.1	A/chicken/Yunnan/1/2014(H5N1)
KT932364.1	A/ruddy turnstone/Ilha de Canelas/A08/2008(H11N9)
KT932370.1	A/ruddy turnstone/Ilha de Canelas/A17/2008(H11N9)
KT932376.1	A/ruddy turnstone/Ilha de Canelas/A51/2008(H11N9)
KU201743.1	A/Canada goose/Oregon/AH0012452/2015(H5N8)
KU201751.1	A/American wigeon/Oregon/AH0012525/2015(H5N8)
KU201855.1	A/American wigeon/Washington/196336/2015(H5N1)
KU201863.1	A/American wigeon/Washington/196340/2015(H5N1)
KM411627.1	A/chicken/Shandong/Li-2/2010(H9N2)
KT164850.1	A/chicken/Hubei/2014(H9N2)
KM977624.1	A/chicken/Shandong/sx01/2008(H9N2)
KJ907469.1	A/Thailand/NBL1/2006(H5N1)
KR137653.1	A/chicken/PT/a158/2015(H5N2)
KR137661.1	A/chicken/GY/a451/2015(H5N2)
KR137669.1	A/chicken/TC/a504/2015(H5N2)
KR137677.1	A/chicken/CH/a556/2015(H5N2)
KR137685.1	A/chicken/TY/a665/2015(H5N2)
KR137693.1	A/chicken/SC/a688/2015(H5N2)
KR137701.1	A/chicken/PH/A2821/2013(H5N2)
KR137709.1	A/chicken/YL/A3190/2014(H5N2)
KJ690580.1	A/duck/China/J1/2012(H4N6)
KM873645.1	A/swan goose/Jilin/JL01/2014(H5N6)
KR150892.1	A/turkey/California/8199/2015(H7N3)
KP969036.1	A/Shanghai/ION/2013(H7N9)
KJ725045.1	A/swine/Guangdong/104/2013(H1N1)
KJ549785.1	A/chicken/Shanghai/PD-CN-02/2014(H7N9)
KJ549803.1	A/Shanghai/PD-02/2014(H7N9)
KP674448.1	A/chicken/Pennsylvania/7659/1985(H5N2)
KP455977.1	A/goose/Jiangsu/1027/2013(H7N9)
KP404009.1	A/chicken/Shanghai/014/2014(H9N2)
KP404010.1	A/chicken/Shanghai/015/2014(H9N2)
KM100137.1	A/duck/Wuxi/2/2013(H2N2)
KJ162119.1	A/chicken/Henan/13/2008(H9N2)
KJ162121.1	A/duck/Henan/03/2009(H9N2)
KJ162123.1	A/chicken/Shanghai/3/2002(H9N2)
KP027614.1	A/chicken/Egypt/SCU8/2014(H9N2)
KP027630.1	A/chicken/Egypt/SCU20/2014(H9N2)
KM594563.1	A/swine/Shanghai/3/2014(H1N1)
KM455896.1	A/chicken/Mexico/1433-5/2005(H5N2)
KM455904.1	A/chicken/Hidalgo/1433-6/2005(H5N2)
KM455920.1	A/chicken/Durango/1433-9/2006(H5N2)
KM373937.1	A/Northern shoveler/Alaska/ND0006934/2013(H10N7)
KM373945.1	A/mallard/Idaho/ND0002640/2013(H4N6)
KM373953.1	A/mallard/Idaho/ND0002641/2013(H4N6)
KM373969.1	A/mallard/Idaho/ND0002644/2013(H3N8)
KM373993.1	A/mallard/New Jersey/ND0007057/2013(H4N8)
KM374017.1	A/herring gull/Maine/ND0000047/2013(H13N6)
KM374025.1	A/mallard/Alaska/ND0006301/2013(H3N8)
KM374033.1	A/blue-winged teal/Kansas/ND0006685/2013(H3N8)
KM374041.1	A/Zhejiang/LS01/2014(H7N9)
KM244051.1	A/chicken/Texas/473-2/2010(H6N2)
KM244067.1	A/turkey/Minnesota/42782-1/2013(H6N8)
KM244091.1	A/chicken/Texas/9686-3/2014(H6N5)
KM244099.1	A/chicken/Delaware/10851/2014(H7N7)
KM244107.1	A/chicken/Florida/14810-2/2014(H6N2)
KM244113.1	A/turkey/Minnesota/16423-3/2014(H4N2)
KM213379.1	A/ruddy turnstone/Iceland/1946/2012(H2N7)
KM213387.1	A/ruddy turnstone/Iceland/2899/2013(H5N1)
KJ938649.1	A/chicken/Changzhou/C08/2013(H9N9)
KJ942605.1	A/reassortant/X-53(Puerto Rico/8/1934 x New Jersey/11/1976)(H1N1)
KJ942613.1	A/Hawaii/22/2012(H3N2)
KJ942621.1	A/Texas/50/2012(H3N2)
KJ942637.1	A/reassortant/NYMC X-179(NYMC X-157 x A/California/07/2009)(H1N1)
KJ942645.1	A/reassortant/NYMC X-203A(A/Puerto Rico/8/1934 x A/Minnesota/11/2010)(H3N2)
KJ942653.1	A/reassortant/X-119(Puerto Rico/8/1934 x Harbin/15/1992)(H3N2)
KJ942661.1	A/reassortant/X-121(Puerto Rico/8/1934 x Shangdong/9/1993)(H3N2)
KJ942669.1	A/reassortant/NYMC X-225(A/Puerto Rico/8/1934 x A/Hawaii/22/2012)(H3N2)
KJ942677.1	A/reassortant/NYMC X-217A(A/Puerto Rico/8/1934 x A/Victoria/361/2011)(H3N2)
KJ942685.1	A/Victoria/361/2011(H3N2)
KJ942701.1	A/reassortant/NYMC X-213(A/Puerto Rico/8/1934 x A/Indiana/10/2011)(H3N2)
KJ942709.1	A/Ohio/2/2012(H3N2)
KJ942717.1	A/reassortant/NYMC X-217(A/Puerto Rico/8/1934 x A/Victoria/361/2011)(H3N2)
KJ942725.1	A/reassortant/NYMC X-215(A/Puerto Rico/8/1934 x A/Brisbane/299/2011)(H3N2)
KJ942741.1	A/reassortant/NYMC X-221(A/Puerto Rico/8/1934 x A/Ohio/2/2012)(H3N2)
KJ942749.1	A/reassortant/NYMC X-223(A/Puerto Rico/8/1934 x A/Texas/50/2012)(H3N2)
KJ942757.1	A/reassortant/NYMC X-197(Brisbane/11/2010 x Puerto Rico/8/1934)(H3N2)
KJ942773.1	A/reassortant/X-175C(Uruguay/716/2007 x Puerto Rico/8/1934)(H3N2)
KJ942781.1	A/reassortant/NYMC X-225A(A/Puerto Rico/8/1934 x A/Hawaii/22/2012)(H3N2)
KJ942797.1	A/Brisbane/299/2011(H3N2)
KJ942813.1	A/reassortant/X-139(X-31B x New Caledonia/20/1999)(H1N1)
KJ942900.1	A/Santiago/p34d2/2013(H3N2)
KJ942916.1	A/Santiago/p5d2/2012(H3N2)
KJ942924.1	A/Santiago/op5d1/2012(H3N2)
KJ942956.1	A/Santiago/p19d2/2012(H3N2)
KJ942964.1	A/Santiago/p37d1/2012(H3N2)
KJ943023.1	A/Santiago/op3d1/2012(H3N2)
KJ943063.1	A/Santiago/p27d0/2013(H3N2)
KJ943092.1	A/Santiago/p20d7/2013(N2)
KJ943098.1	A/Santiago/p38-2012d1/2012(H3N2)
KJ943106.1	A/Santiago/op20d1/2012(H3N2)
KJ943130.1	A/Santiago/p34d7/2013(H3N2)
KJ943188.1	A/Santiago/op7d1/2012(H3N2)
KJ943245.1	A/Santiago/p38-2012d3/2012(H3N2)
KJ943562.1	A/Santiago/p24d2/2012(H3N2)
KJ943570.1	A/Santiago/p2d2/2012(H3N2)
KJ943578.1	A/Santiago/p3d0/2012(H3N2)
KJ943586.1	A/Santiago/p9d3/2012(H3N2)
KJ943594.1	A/Santiago/p9d1/2012(H3N2)
KJ943602.1	A/Santiago/p6d1/2012(H3N2)
KJ943623.1	A/Santiago/p24d1/2012(H3N2)
KJ943631.1	A/Santiago/p18d00/2012(H3N2)
KJ943655.1	A/Santiago/p24d5/2012(H3N2)
KJ943663.1	A/Santiago/p3d2/2012(H3N2)
KJ943669.1	A/Santiago/p9d2/2012(H3N2)
KJ943677.1	A/Santiago/p25d7/2012(H3N2)
KJ943683.1	A/Santiago/p20d0/2012(H3N2)
KJ943749.1	A/Santiago/p2d7/2012(N2)
KF918658.1	A/Shanghai/CN02/2013(H7N9)
KJ000697.1	A/chicken/Fujian/01/2009(H9N2)
KJ000699.1	A/chicken/Jiangsu/06/2008(H9N2)
KJ000701.1	A/chicken/Shandong/07/2009(H9N2)
KJ000703.1	A/chicken/Jiangsu/WJ101/2012(H9N2)
KJ000705.1	A/chicken/Jiangsu/NG22/2012(H9N2)
KJ000709.1	A/chicken/Jiangsu/WJ57/2012(H9N2)
KJ812108.1	A/pekin duck/Vietnam/27386/2009(H5N1)
KF113550.1	A/chicken/Pakistan/NARC-28842/2011(H4N6)
KJ411980.1	A/Shanghai/01/2014(H7N9)
KJ726719.1	A/chicken/Shanghai/A/2010(H9N2)
KJ726720.1	A/chicken/Shanghai/B/2010(H9N2)
KJ726721.1	A/chicken/Shanghai/C/2011(H9N2)
KJ726722.1	A/chicken/Shanghai/D/2011(H9N2)
KJ726723.1	A/chicken/Shanghai/1107/2013(H9N2)
KJ726724.1	A/wild chicken/Shanghai/C1/2014(H9N2)
KJ719458.1	A/chicken/Hebei/1102-MA/2010(H5N2)
KJ623707.1	A/Pavia/07/2014(H3N2)
KF835983.1	A/chicken/Shangdong/01/2008(H9N2)
KF835985.1	A/chicken/Wujin/19/2011(H9N2)
KJ508889.1	A/tree sparrow/Shanghai/01/2013(H7N9)
KJ162063.1	A/softbill/California/13907-21/1994(H7N1)
KJ003986.1	A/duck/Hubei/xn/2007(H5N1)
KF997836.1	A/Shanghai/5190T/2013(H7N9)
KJ128367.1	A/pigeon/Shanghai/JC1/2013(H9N2)
KF772947.1	A/wild bird/Chile/1805/2008(H5N9)
KF715097.1	A/turkey/Minnesota/32710/2011(H7N9)
KF715105.1	A/guinea fowl/Nebraska/17096/2011(H7N9)
KF420306.1	A/Changsha/1/2013(H7N9)
KF420307.1	A/Changsha/2/2013(H7N9)
KF619246.1	A/chicken/Japan/1925(H7N7)
JX494709.1	A/swine/Guangdong/L22/2010(H3N2)
JX494719.1	A/swine/Guangdong/L23/2010(H3N2)
KF541239.1	A/swine/Henan/1/2010(H3N2)
KF542886.1	A/chicken/Shanghai/017/2013(H7N9)
KF542887.1	A/chicken/Shanghai/019/2013(H7N9)
KC859229.2	A/swine/Thailand/CB001/2009(H1N1)
JX465623.1	A/chicken/Iran/ZMT-101/1998(H9N2)
JX414231.1	A/swine/Guangdong/L5/2010(H3N2)
KF226110.1	A/Jiangsu/2/2013(H7N9)
KF226118.1	A/Jiangsu/1/2013(H7N9)
KF278744.1	A/Jiangsu/1/2013(H7N9)
KF435070.1	A/finch/England/2051/1991(H5N2)
KC683521.1	A/swine/Jiangsu/2/2009(H5N1)
KF298400.1	A/mallard/Minnesota/AI09-1714/2009(H7N1)
KF298408.1	A/mallard/Minnesota/AI09-2749/2009(H6N8)
KF142480.1	A/duck/Jiangsu/1/2008(H9N2)
KC986289.1	A/chicken/Bangladesh/VP01/2006(H9N2)
KF006413.1	A/chicken/Jiangsu/RD5/2013(H10N9)
KC876682.1	A/wild goose/Dongting/PC0360/2012(H7N7)
KC876690.1	A/wild goose/Dongting/C1037/2011(H12N8)
JQ973669.1	A/goose/Shandong/k1204/2009(H5N5)
JQ973677.1	A/quail/Jiangsu/k0104/2010(H5N5)
JQ973685.1	A/goose/Guangdong/k0103/2010(H5N5)
KC779029.1	A/swine/South Dakota/A01267895/2012(H1N1)
JN641335.1	A/avian/Israel/824/2005(H10N2)
JN641336.1	A/avian/Israel/201/2001(H10N7)
JN641337.1	A/avian/Israel/218/2000(H10N7)
JN641338.1	A/avian/Israel/232/2001(H10N7)
JN641339.1	A/avian/Israel/289/2001(H6N2)
JN641340.1	A/avian/Israel/297/2001(H10N7)
JN641341.1	A/avian/Israel/320/2001(H6N2)
JN641343.1	A/avian/Israel/457/2001(H10N7)
JN641344.1	A/avian/Israel/543/2008(H10N7)
KC683702.1	A/duck/Nanjing/1102/2010(H4N8)
KC616679.1	A/swine/Iowa/A01267837/2012(H1N1)
KC508572.1	A/swine/Minnesota/17/2012(H3N2)
KC464597.1	A/brambling/Beijing/16/2012(H9N2)
KC261668.1	A/duck/Jiangsu/26/2004(H3N2)
KC261676.1	A/duck/Jiangsu/4/2010(H3N6)
JQ340006.1	A/Eastern India/N-1289/2009(H1N2)
JQ254959.1	A/chicken/Israel/32/2009(H9N2)
JQ254964.1	A/turkey/Israel/311/2009(H9N2)
JQ254969.1	A/chicken/Israel/1067/2010(H9N2)
JQ254974.1	A/chicken/Israel/1167/2010(H9N2)
JQ254979.1	A/chicken/Israel/1184/2010(H9N2)
JQ254984.1	A/chicken/Israel/1293/2010(H9N2)
JQ254989.1	A/chicken/Israel/1302/2010(H9N2)
JX860682.1	A/swine/Shaanxi/s1/2011(H1N1)
JX860690.1	A/swine/Shaanxi/s6/2012(H1N1)
JX860698.1	A/swine/Shaanxi/sf/2011(H1N1)
JX963602.1	A/swine/Shaanxi/sw/2011(H1N1)
JX963609.1	A/swine/Shaanxi/s2/2012(H1N1)
JX465639.1	A/aquatic bird/Korea/CN5/2009(H6N5)
JQ990778.1	A/turkey/France/10-040/2010(H6N1)
JQ431338.1	A/Reunion/2378-1-M1E/2009(H1N1)
JX096503.1	A/swine/Guangdong/L21/2011(H3N2)
JX151012.1	A/swine/Guangdong/K4/2011(H4N8)
JQ990149.1	A/parrot/Guangdong/258/2004(H5N2)
JX013489.1	A/parrot/Guangdong/C99/2005(H5N1)
JQ924792.1	A/duck/Guangdong/E1/2012(H10N8)
JQ924797.1	A/chicken/Guangdong/C273/2011(H6N2)
JQ966934.1	A/condor/Guangdong/139/2003(H5N1)
JQ988867.1	A/duck/Guangdong/1/1996(H7N3)
JX138508.1	A/swine/Zhejiang/01/2008(H1N2)
JX138524.1	A/swine/Hunan/3/2008(H3N2)
JQ904461.1	A/chicken/Shandong/1/2008(H9N2)
JN860187.1	A/turkey/France/09010-2/2009(H6N1)
JQ794451.1	A/duck/Thailand/TS01/2006(H5N1)
JQ794459.1	A/chicken/Thailand/TS02/2006(H5N1)
JQ794467.1	A/chicken/Thailand/TS03/2006(H5N1)
JQ794475.1	A/duck/Thailand/TS04/2006(H5N1)
JQ794483.2	A/pigeon/Thailand/TS01/2007(H5N1)
JQ711485.1	A/duck/Suphanburi/AI157/2005(H6N1)
JN809129.1	A/swine/Jiangsu/zg1/2010(H1N1)
JN809130.1	A/swine/Jiangsu/zg2/2010(H1N1)
JN809131.1	A/swine/Jiangsu/zg5/2010(H1N1)
JN809132.1	A/swine/Jiangsu/zg4/2010(H1N1)
JN809135.1	A/swine/Jiangsu/zg8/2010(H1N1)
JN809136.1	A/swine/Jiangsu/zg9/2010(H1N1)
JN809137.1	A/swine/Jiangsu/zg10/2010(H1N1)
JN809138.1	A/swine/Jiangsu/zg12/2011(H1N1)
JN809139.1	A/swine/Jiangsu/zg13/2011(H1N1)
JN809140.1	A/swine/Jiangsu/zg14/2011(H1N1)
JN809141.1	A/swine/Jiangsu/zg15/2011(H1N1)
JN809145.1	A/swine/Jiangsu/zg11/2011(H1N1)
HQ325796.1	A/Sydney/914O/2009(H3N2)
HQ325797.1	A/Sydney/791W/2009(H3N2)
HQ325798.1	A/Sydney/237I/2009(H3N2)
HQ325799.1	A/Sydney/257U/2009(H3N2)
HQ325800.1	A/Sydney/260O/2009(H3N2)
HQ325801.1	A/Sydney/948V/2007(H3N2)
HQ325802.1	A/Sydney/202G/2007(H3N2)
HQ325803.1	A/Sydney/867S/2007(H3N2)
HQ325804.1	A/Sydney/0017/2007(H3N2)
HQ325805.1	A/Sydney/348N/2006(H3N2)
HQ325806.1	A/Sydney/837R/2006(H3N2)
HQ325807.1	A/Sydney/186R/2006(H3N2)
HQ325808.1	A/Sydney/449N/2005(H3N2)
HQ325809.1	A/Sydney/223G/2005(H3N2)
HQ325810.1	A/Sydney/379T/2005(H3N2)
HQ325811.1	A/Sydney/419J/2004(H3N2)
HQ325812.1	A/Sydney/329Q/2003(H3N2)
HQ325813.1	A/Sydney/513D/2003(H3N2)
HQ325814.1	A/Sydney/2958/2003(H3N2)
HQ325815.1	A/Sydney/907S/2003(H3N2)
HQ325816.1	A/Sydney/552I/2002(H3N2)
HQ325817.1	A/Sydney/852M/2002(H3N2)
HQ325818.1	A/Sydney/405A/2001(H3N2)
GU721162.1	A/duck/Fujian/01/2002(H5N1)
GU721164.1	A/duck/Guangxi/53/2002(H5N1)
FJ445231.1	A/mute swan/Hungary/3472/2006(H5N1)
FJ445239.1	A/mute swan/Hungary/4571/2006(H5N1)
FJ445247.1	A/goose/Hungary/14756/2006(H5N1)
EU594348.1	A/duck/Hubei/Hangmei01/2006(H5N1)
EU620751.1	A/Guangdong/04/2005(H3N2)
EU880347.1	A/mallard/Yan chen/2005(H4N6)
EU587370.2	A/New York/107/2003(H7N2)
EU502900.1	A/swine/Jiangxi/1/2004(H9N2)
EU502908.1	A/swine/Jiangxi/wx2/2004(H9N2)
EF362423.1	A/chicken/India/NIV33487/06(H5N1)
EU258940.1	A/swine/Missouri/2124514/2006(H2N3)
EU258948.1	A/swine/Missouri/4296424/2006(H2N3)
EU182252.1	A/chicken/CA/431/2000(H6N2)
EU182264.3	A/Japanese quail/CA/K0401010/2004(H6N2)
EU182272.1	A/chicken/CA/S0403106/2004(H6N2)
EU182280.3	A/turkey/Wisconsin/1966(H9N2)
EU182308.1	A/turkey/MN/3397-3/1992(H5N2)
EU084905.2	A/chicken/NJ/30749-3/2000(H7N2)
EU084911.1	A/chicken/NY/119256-7/2001(H7N2)
EU084915.1	A/chicken/NJ/118878-5/2001(H7N2)
EU084922.2	A/turkey/PA/7975/1997(H7N2)
EU084925.1	A/chicken/New York/4447-7/1994(H7N2)
EU084929.1	A/chicken/NY/14714-2/1999(H7N3)
EU084934.2	A/Avian/NY/53726/2000(H5N2)
EU084938.2	A/Duck/NY/44018-1/2000(H5N2)
EU084942.1	A/Duck/NJ/117228-7/2001(H5N2)
EU084944.2	A/avian/NY/118547-11/2001(H5N2)
EU084947.2	A/Chukkar/MN/14951-7/1998(H5N2)
EU084951.2	A/Duck/NY/185502/2002(H5N2)
EU084955.2	A/Avian/NY/31588-3/2000(H5N2)
EF612747.1	A/swine/Guangxi/58/2005(H9N2)
EF467820.1	A/Puerto Rico/8/34(H1N1)
DQ835312.1	A/China/GD01/2006(H5N1)
DQ485207.1	A/chicken/China/Guangxi1/2000(H9N2)
DQ485215.2	A/chicken/China/Guangxi14/2000(H9N2)
DQ485223.1	A/chicken/China/Guangxi17/2000(H9N2)

## Sheet: PrMAW3
ID	Name
KC464597.1	A/brambling/Beijing/16/2012(H9N2)
KC896773.1	A/Nanjing/1/2013(H7N9)
KF226110.1	A/Jiangsu/2/2013(H7N9)
KF226118.1	A/Jiangsu/1/2013(H7N9)
KF277195.1	A/Nanchang/1/2013(H7N9)
KF278744.1	A/Jiangsu/1/2013(H7N9)
KF420306.1	A/Changsha/1/2013(H7N9)
KF420307.1	A/Changsha/2/2013(H7N9)
KF542887.1	A/chicken/Shanghai/019/2013(H7N9)
KF918658.1	A/Shanghai/CN02/2013(H7N9)
KF997836.1	A/Shanghai/5190T/2013(H7N9)
KJ000703.1	A/chicken/Jiangsu/WJ101/2012(H9N2)
KJ000707.1	A/chicken/Shandong/QD6/2012(H9N2)
KJ000709.1	A/chicken/Jiangsu/WJ57/2012(H9N2)
KJ128367.1	A/pigeon/Shanghai/JC1/2013(H9N2)
KJ411980.1	A/Shanghai/01/2014(H7N9)
KJ508889.1	A/tree sparrow/Shanghai/01/2013(H7N9)
KJ549785.1	A/chicken/Shanghai/PD-CN-02/2014(H7N9)
KJ549800.1	A/Shanghai/PD-01/2014(H7N9)
KJ549803.1	A/Shanghai/PD-02/2014(H7N9)
KJ726721.1	A/chicken/Shanghai/C/2011(H9N2)
KJ938649.1	A/chicken/Changzhou/C08/2013(H9N9)
KM374041.1	A/Zhejiang/LS01/2014(H7N9)
KP404009.1	A/chicken/Shanghai/014/2014(H9N2)
KP455977.1	A/goose/Jiangsu/1027/2013(H7N9)
KP969036.1	A/Shanghai/ION/2013(H7N9)
KT164850.1	A/chicken/Hubei/2014(H9N2)
KU318988.1	A/chicken/China/028/2014(H7N9)
KX595337.1	A/Hunan/44557/2015(H9N2)
KY286418.1	A/Minhang/S01/2013(H7N9)
MF370245.1	A/Changsha/26/2017(H7N9)
MF455307.1	A/Guangdong/GZ8H001/2017(H7N9)
MF455315.1	A/Guangdong/GZ8H002/2017(H7N9)
MG572472.1	A/Changsha/34/2017(H7N9)
MG572499.1	A/Changsha/44/2017(H7N9)
MG572503.1	A/Changsha/58/2017(H7N9)
NC_026424.1	A/Shanghai/02/2013(H7N9)
